# Supplementary material for: Methylene-tetrahydrofolate reductase contributes to allergic airway disease
Source: PLoS One. 2018 Jan 12;13(1):e0190916. doi: 10.1371/journal.pone.0190916 (PMC5766142; doi:10.1371/journal.pone.0190916)
Supplement: S1 Table — (XLSX) [file pone.0190916.s008.xlsx]

## Sheet: Sheet1
Supplemental Table S1: Agilent SureSelect Methyl Sequencing Summary
	n	Total Reads	Mean Coverage	2X Coverage %	20X Coverage %	Off Target %
C57BL/6 HDM	9	72000000	42	0.79	0.55	0.11
C57BL/6 Saline	6	44000000	28	0.78	0.45	0.11
MTHFR HDM	9	67000000	41	0.8	0.6	0.11
MTHFR Saline	5	59000000	41	0.8	0.56	0.07
