# Supplementary material for: Methylene-tetrahydrofolate reductase contributes to allergic airway disease
Source: PLoS One. 2018 Jan 12;13(1):e0190916. doi: 10.1371/journal.pone.0190916 (PMC5766142; doi:10.1371/journal.pone.0190916)
Supplement: S2 Table — (XLSX) [file pone.0190916.s009.xlsx]

## Sheet: Sheet1
Supplemental Table S2: IPA enriched pathways from differentially expressed genes between the HDM-treated groups
Ingenuity Canonical Pathways	-log(p-value)		Ratio	z-score	Molecules
FcÎ³ Receptor-mediated Phagocytosis in Macrophages and Monocytes	3.42		0.108	-1.265	LCP2,SYK,SRC,PRKCA,FCGR1A,PIP5K1A,PRKCB,YES1,VAV1,ARPC1A
Atherosclerosis Signaling	3.02		0.0894		PLA2G2D,PRDX6,MMP3,CCL2,COL3A1,APOA2,LPL,COL1A2,COL5A3,PLA2G12A,VCAM1
Role of Pattern Recognition Receptors in Recognition of Bacteria and Viruses	2.91		0.0866	-1.89	OAS1,SYK,IRF7,PIK3R6,PRKCA,NOD2,CLEC6A,OAS2,PRKCB,DDX58,Oas1b
Death Receptor Signaling	2.84		0.0978	-1	PARP10,DAXX,TNFRSF1B,PARP3,TNKS2,DFFA,PARP9,GAS2,BIRC3
Glutathione-mediated Detoxification	2.79		0.167		GSTA3,GSTA5,ANPEP,GSTK1,NAT8
Activation of IRF by Cytosolic Pattern Recognition Receptors	2.59		0.109	-1.134	IRF9,IRF7,STAT2,ISG15,ADAR,DDX58,ZBP1
Neuropathic Pain Signaling In Dorsal Horn Neurons	2.59		0.09	0.333	SRC,PIK3R6,PRKCA,PRKAR2B,GRIA1,PRKCB,NTRK2,PLCL1,GRM6
Remodeling of Epithelial Adherens Junctions	2.44		0.103		TUBB2A,SRC,TUBB,MAPRE1,TUBB2B,DNM1,ARPC1A
Adipogenesis pathway	2.39		0.0787		ARNTL,CDK7,HDAC8,PER2,NR1D2,LPL,XBP1,SAP18,HDAC11,SMAD9
UVA-Induced MAPK Signaling	2.38		0.0909		PARP10,MTOR,PIK3R6,PRKCA,PARP3,TNKS2,PARP9,PLCL1
LPS/IL-1 Mediated Inhibition of RXR Function	2.29		0.0639		ABCB1,CHST2,GSTA3,GSTA5,TNFRSF1B,FMO1,ALDH6A1,GSTK1,FMO5,SOD3,CYP2B6,ACSL1,ALDH1A1,MAOA
Granulocyte Adhesion and Diapedesis	2.23		0.0678		CXCL6,CCL19,MMP3,CCL28,Cxcl15,CXCL10,TNFRSF1B,CCL2,CCL4,CCL3L3,CXCL14,VCAM1
Xenobiotic Metabolism Signaling	2.21		0.059		ABCB1,CHST2,GSTA3,GSTA5,PIK3R6,FMO1,ALDH6A1,GSTK1,FMO5,SOD3,CYP2B6,PRKCA,ALDH1A1,PRKCB,HSP90AB1,MAOA
Hereditary Breast Cancer Signaling	2.18		0.0783		SLC19A1,SFN,PIK3R6,HDAC8,CDKN1A,RPA1,FANCM,HDAC11,GADD45G
NRF2-mediated Oxidative Stress Response	2.18		0.0667		GSTA3,GSTA5,SOD3,SOD1,PIK3R6,PRKCA,DNAJC16,FMO1,UBE2E3,PRKCB,DNAJB4,GSTK1
14-3-3-mediated Signaling	2.14		0.0769		TUBB2A,SFN,SRC,PIK3R6,PRKCA,TUBB,TUBB2B,PRKCB,PLCL1
Acetate Conversion to Acetyl-CoA	2.1		0.4		ACSL1,ACSS2
Role of IL-17F in Allergic Inflammatory Airway Diseases	2.05		0.114		CXCL6,TRAF3IP2,CXCL10,CCL2,CCL4
Oxidative Ethanol Degradation III	1.98		0.188		ACSL1,ALDH1A1,ACSS2
Superoxide Radicals Degradation	1.93		0.333		SOD3,SOD1
UDP-N-acetyl-D-glucosamine Biosynthesis II	1.93		0.333		GFPT2,PGM3
Glycogen Biosynthesis II (from UDP-D-Glucose)	1.93		0.333		GYS1,GBE1
Hepatic Fibrosis / Hepatic Stellate Cell Activation	1.88		0.0609		COL16A1,COL5A2,COL6A3,TNFRSF1B,CCL2,COL3A1,EDNRB,COL1A2,COL5A3,SMAD4,COL5A1,VCAM1
Leukocyte Extravasation Signaling	1.87		0.0606	-2.333	MMP3,JAM2,SRC,PIK3R6,PRKCA,ARHGAP8/PRR5-ARHGAP8,TIMP3,ARHGAP4,PRKCB,CD44,VAV1,VCAM1
Aldosterone Signaling in Epithelial Cells	1.86		0.0658		PIK3R6,PRKCA,HSPA5,DNAJC16,PIP5K1A,PRKCB,DNAJB4,HSPH1,HSP90AB1,PLCL1
Role of MAPK Signaling in the Pathogenesis of Influenza	1.85		0.0882		PLA2G2D,PRDX6,PRKCA,CXCL10,CCL2,PLA2G12A
RAR Activation	1.84		0.0625		DHRS3,PML,SRC,CDK7,PRKCA,PRKAR2B,ALDH1A1,CSF2RB,PRKCB,SMAD4,SMAD9
Fc Epsilon RI Signaling	1.84		0.0734	-1.414	PLA2G2D,LCP2,SYK,PIK3R6,PRKCA,PRKCB,PLA2G12A,VAV1
Ethanol Degradation IV	1.84		0.167		ACSL1,ALDH1A1,ACSS2
Gap Junction Signaling	1.81		0.0645		TUBB2A,SRC,PIK3R6,PRKCA,PRKAR2B,TUBB,DBN1,TUBB2B,PRKCB,PLCL1
GDP-glucose Biosynthesis	1.79		0.286		PGM3,PGM5
Interferon Signaling	1.78		0.118		OAS1,IRF9,STAT2,PIAS1
Communication between Innate and Adaptive Immune Cells	1.77		0.0769		HLA-A,CXCL10,HLA-DRB5,TNFRSF13C,CCL4,CCL3L3,IGHA1
JAK/Stat Signaling	1.73		0.0833	-1.633	MTOR,PIK3R6,PIAS2,STAT2,CDKN1A,PIAS1
Unfolded protein response	1.69		0.0926		HSPA5,EIF2A,XBP1,HSPH1,ATF6
Glucose and Glucose-1-phosphate Degradation	1.67		0.25		PGM3,PGM5
Endoplasmic Reticulum Stress Pathway	1.65		0.143		HSPA5,XBP1,ATF6
Agranulocyte Adhesion and Diapedesis	1.64		0.0582		CXCL6,CCL19,MMP3,CCL28,Cxcl15,CXCL10,CCL2,CCL4,CCL3L3,CXCL14,VCAM1
p70S6K Signaling	1.63		0.0672	-1.134	SYK,SFN,SRC,MTOR,PIK3R6,PRKCA,PRKCB,PLCL1
Notch Signaling	1.62		0.105		CNTN1,HEY2,HES7,DTX4
p53 Signaling	1.61		0.0714	0	SFN,PML,PIK3R6,SNAI2,CDKN1A,PIAS1,GADD45G
VDR/RXR Activation	1.58		0.0769	-1.342	PRKCA,CXCL10,CDKN1A,PRKCB,HR,SPP1
Pathogenesis of Multiple Sclerosis	1.57		0.222		CXCL10,CCL4
Leucine Degradation I	1.57		0.222		AUH,MCCC2
Superpathway of Melatonin Degradation	1.57		0.0862		POR,Sult1a1,CYP4B1,CYP2B6,MAOA
Nicotine Degradation II	1.54		0.0847		POR,CYP4B1,FMO5,CYP2B6,FMO1
Thiamin Salvage III	1.54		1		TPK1
Sorbitol Degradation I	1.54		1		SORD
4-hydroxybenzoate Biosynthesis	1.54		1		TAT
4-hydroxyphenylpyruvate Biosynthesis	1.54		1		TAT
Axonal Guidance Signaling	1.53		0.0462		ADAMTS4,PIK3R6,TUBB,PRKAR2B,ADAM15,EPHA4,ADAMTS2,TUBB2A,EPHA1,PRKCA,GNG4,ADAM11,TUBB2B,PRKCB,NTRK2,FES,PLCL1,KALRN,SEMA5A,ARPC1A
Dopamine Degradation	1.5		0.125		Sult1a1,ALDH1A1,MAOA
Embryonic Stem Cell Differentiation into Cardiac Lineages	1.49		0.2		SP4,HOXB5
Glycogen Degradation II	1.49		0.2		PGM3,PGM5
Bupropion Degradation	1.45		0.12		POR,CYP4B1,CYP2B6
Dendritic Cell Maturation	1.43		0.0559		HLA-A,PIK3R6,TNFRSF1B,FCGR1A,STAT2,HLA-DRB5,COL3A1,COL1A2,COL5A3,PLCL1
Role of NFAT in Cardiac Hypertrophy	1.43		0.0559	-1	SRC,PIK3R6,PRKCA,CABIN1,PRKAR2B,HDAC8,GNG4,PRKCB,HDAC11,PLCL1
Acetone Degradation I (to Methylglyoxal)	1.41		0.115		POR,CYP4B1,CYP2B6
Neuregulin Signaling	1.36		0.0682	-0.447	TMEFF2,SRC,MTOR,PRKCA,PRKCB,HSP90AB1
Erythropoietin Signaling	1.34		0.0746		SRC,PIK3R6,PRKCA,PRKCB,EPOR
Virus Entry via Endocytic Pathways	1.34		0.0674		SRC,HLA-A,PIK3R6,PRKCA,PRKCB,DNM1
Glycogen Degradation III	1.34		0.167		PGM3,PGM5
VEGF Signaling	1.3		0.0659	-1	SFN,SRC,PIK3R6,PRKCA,PRKCB,EIF2B3
