# Supplementary material for: Methylene-tetrahydrofolate reductase contributes to allergic airway disease
Source: PLoS One. 2018 Jan 12;13(1):e0190916. doi: 10.1371/journal.pone.0190916 (PMC5766142; doi:10.1371/journal.pone.0190916)
Supplement: S3 Table — (XLSX) [file pone.0190916.s010.xlsx]

## Sheet: Sheet1
Supplemental Table S3: Statistically Significant DMRs in HDM-treated MTHFR vs C57BL/6 mice
Chrm	Start	End	CpGs	coef	p-value	q-value	Gene	Distance
chr6	35254763	35255068	5	-0.4274	5.29e-05	0.052855	1810058I24Rik	0
chr19	5406926	5407197	8	2.00489	1.89e-06	0.00425	4930481A15Rik	0
chr2	25213840	25213907	3	-0.8483	5.92e-06	0.010949	4933433C11Rik	0
chr5	52977882	52978025	5	-1.24534	2.22e-05	0.028722	5033403H07Rik	0
chr12	18515200	18515292	9	-0.60764	8.14e-05	0.066737	5730507C01Rik	0
chr12	19489937	19490126	13	-0.49775	1.05e-05	0.017086	5730507C01Rik	954683
chr5	64044886	64045062	12	1.16571	9.52e-05	0.074471	5830416I19Rik	0
chr19	10773386	10773469	3	-0.66523	1.62e-05	0.022746	A430093F15Rik	0
chr1	88276187	88276776	9	-0.47493	3.41e-06	0.007084	A730008H23Rik;Hjurp	0;0
chr6	109000000	109000000	3	-1.33283	1.03e-06	0.002716	Arl8b	-51785
chr14	47598260	47598332	7	-1.24587	5.54e-05	0.054556	Atg14	-29826
chr11	102000000	102000000	11	-0.71227	8.78e-05	0.070907	Atxn7l3	0
chr13	70636811	70636842	5	-0.53295	4.43e-05	0.046012	BC018507	0
chr16	96083346	96083436	5	-0.83715	7.56e-05	0.063883	Brwd1	-918
chr8	84647246	84647298	3	-1.21717	0.000118	0.085512	Cacna1a	6997
chr11	98019560	98019621	3	-0.90051	1.06e-06	0.002716	Cacnb1	0
chr17	85313816	85313854	3	-1.1498	6.93e-05	0.061029	Camkmt	0
chr2	104000000	104000000	24	-1.32467	0.000139	0.093216	Cd59a	0
chr5	130000000	130000000	5	-0.73705	9.04e-05	0.071607	Chchd2	0
chr5	95973939	95974232	26	-1.46038	1.36e-05	0.020425	Cxcl13	12871
chr7	45475131	45475270	3	-1.10636	0.000138	0.09302	Dhdh	0
chr6	73145620	73145797	3	-1.40921	3.09e-05	0.035877	Dnah6	0
chr2	106000000	106000000	5	-0.53693	5.82e-05	0.055783	Dnajc24	-82808
chr7	29307501	29307565	3	-0.64205	7.6e-05	0.063883	Dpf1	0
chr17	6596553	6596567	3	-1.38945	0.000134	0.093016	Dynlt1f	-5103
chr9	122000000	122000000	4	-0.80765	1.99e-05	0.026489	E530011L22Rik	0
chr9	119000000	119000000	5	-0.72101	2.31e-05	0.029338	Exog	0
chr15	71241120	71241158	4	0.594046	2.77e-05	0.033931	Fam135b	204519
chr13	62907751	62907781	3	-1.04386	1.13e-06	0.002813	Fbp1	-19469
chr1	64737781	64737806	5	1.17359	4.86e-08	0.00019	Fzd5	-31
chr1	89933832	89933919	10	-0.75052	3.08e-05	0.035877	Gbx2	-2656
chr13	43301537	43301603	4	-0.91708	5.61e-05	0.054856	Gfod1	0
chr7	29172867	29172917	5	-1.39386	7.05e-05	0.06152	Ggn	0
chr16	4595981	4596013	3	-1.22914	6.31e-05	0.058016	Glis2	0
chr14	4182956	4183049	11	-0.36583	4.5e-05	0.04636	Gm5796	141588
chr19	61199679	61199793	11	-0.83809	3.22e-11	3.82e-07	Gm7102	-23370
chr6	3183824	3183907	3	-0.24658	0.000136	0.09302	Gm8579	-104611
chr8	94922967	94923016	3	1.07369	4.48e-06	0.008526	Gpr114	-677
chr13	9011757	9011798	3	-0.59118	1.4e-07	0.000469	Gtpbp4	-15745
chr13	23684226	23684701	40	1.14946	1.55e-06	0.003671	Hist1h2bc;Hist1h2bc	0;0
chr1	88277805	88278161	9	-0.5113	2.48e-05	0.030856	Hjurp	-226
chr11	64442124	64442228	5	-0.64752	0.000144	0.095364	Hs3st3a1	0
chr15	76478463	76478669	7	-0.65736	1.63e-05	0.022746	Hsf1	0
chr1	185000000	185000000	5	-0.90895	8.82e-05	0.070907	Iars2	0
chr4	88783199	88783224	3	-0.69736	8.63e-06	0.014238	Ifnz	0
chr16	39109299	39109334	3	-1.06817	5.16e-05	0.051961	Igsf11	82142
chr11	59450854	59450915	3	-1.3023	5.69e-05	0.055288	Jmjd4;Jmjd4	0;0
chr12	3364575	3364604	3	-0.85493	0.000145	0.095364	Kif3c	-527
chr5	75640435	75640455	3	-0.68379	5.97e-05	0.056247	Kit	0
chr4	137000000	137000000	3	-0.6221	1.98e-05	0.026489	Lactbl1	257
chr8	13156761	13156859	3	-1.0524	1.08e-05	0.01745	Lamp1	-2275
chr9	70930427	70930495	3	-1.17925	0.00013	0.091119	Lipc	0
chr17	17491629	17491720	3	-0.87123	0.000106	0.080424	Lix1	32241
chr18	56676225	56676284	3	1.55384	0.00015	0.097487	Lmnb1	-31528
chr17	84789332	84789429	4	-0.96937	6.11e-05	0.056926	Lrpprc	0
chr2	96318327	96318851	12	-1.20052	0.000115	0.084682	Lrrc4c	0
chr5	105000000	105000000	5	1.19542	9.35e-05	0.073606	Lrrc8b	0
chr17	35190046	35190234	5	1.23114	0.000113	0.083435	Lst1	-1606
chr4	32801094	32801257	5	-0.92307	5.88e-05	0.055917	Lyrm2	0
chr2	34639969	34640009	3	-0.82923	0.000112	0.083435	Mapkap1	15011
chr18	68465436	68465634	6	0.896247	9.05e-05	0.071607	Mc2r	-36116
chr18	44585023	44585119	6	-0.71582	0.000136	0.09302	Mcc	0
chr10	118000000	118000000	9	-0.62058	0.000124	0.088273	Mdm1	-15658
chr7	89829274	89829424	3	-0.91785	4.3e-05	0.044965	Me3	0
chr4	139000000	139000000	3	-1.12898	3.2e-05	0.036757	Minos1;Minos1	0;0
chr4	116000000	116000000	5	1.07059	1.41e-05	0.020924	Mknk1	-775
chr13	25021031	25021217	5	-0.7032	0.000146	0.095364	Mrs2	-714
chr2	33885058	33885082	4	0.845366	1.23e-05	0.019053	Mvb12b	0
chr17	78938992	78939107	3	0.95833	3.04e-05	0.035877	Ndufaf7	0
chr1	171000000	171000000	5	-0.77362	1.24e-05	0.019053	Ndufs2	-549
chr8	88662628	88662653	3	0.862686	4.48e-06	0.008526	Nod2	0
chr19	11966783	11967119	5	-0.41033	6.95e-05	0.061029	Osbp	0
chr2	19726937	19727267	7	1.30541	2.04e-07	0.000664	Otud1	66347
chr7	63445554	63445580	3	-0.52954	0.000148	0.096666	Otud7a	0
chr9	95695179	95695249	5	-0.90848	7.88e-05	0.065403	Pcolce2	0
chr3	97766526	97766608	3	-0.93018	2.76e-05	0.033931	Pde4dip;Pde4dip;Pde4dip	0;0;0
chr10	20518656	20518769	5	-0.59672	0.000108	0.081479	Pde7b	0
chr11	107000000	107000000	4	1.49674	0.000138	0.09302	Pitpnc1	0
chr18	34405978	34406046	4	-0.65966	0.000143	0.095019	Pkd2l2	-3376
chr10	123000000	123000000	5	-0.91346	0.000125	0.088583	Ppm1h	0
chr7	128000000	128000000	3	-0.72137	6.65e-05	0.059541	Prss53	0
chr4	132000000	132000000	3	-1.22333	8.46e-07	0.002414	Ptpru	0
chr8	13595232	13595290	3	1.08335	2.39e-05	0.03007	Rasa3	0
chr12	72235756	72235882	7	-0.59694	0.000117	0.085141	Rtn1	0
chr11	75254600	75254654	3	-0.67965	0.000104	0.079924	Rtn4rl1	0
chr5	92489074	92489239	6	-0.85364	6e-05	0.056247	Scarb2	0
chr5	129000000	129000000	4	-0.81029	7.94e-05	0.065496	Sfswap	-85697
chr4	119000000	119000000	4	-0.76929	0.00014	0.09357	Slc2a1	-428
chr13	56747754	56747896	3	-0.74419	4.29e-05	0.044965	Smad5	5376
chr1	179000000	179000000	4	-1.10084	0.000105	0.080406	Smyd3	0
chr14	70208664	70208805	3	-1.04542	3.89e-05	0.042153	Sorbs3	-993
chr5	14963792	14963867	4	-0.66723	3.71e-05	0.041079	Speer8-ps1	0
chr2	85047352	85047445	6	-0.71163	6.49e-06	0.011589	Ssrp1	238
chr13	19438193	19438280	5	1.49106	5.05e-08	0.000192	Stard3nl	-42441
chr1	75516908	75516998	6	-1.56241	0.000119	0.085512	Stk11ip	-4530
chr18	5007898	5007986	4	-0.83246	3.22e-05	0.036757	Svil	-38602
chr5	115000000	115000000	3	-0.69207	1.49e-05	0.021984	Tchp	0
chr19	14595515	14595628	5	-0.6344	6.52e-06	0.011589	Tle4	0
chr8	105000000	105000000	3	-1.35499	4.16e-05	0.044137	Tmem208	0
chr9	95749307	95749341	3	-0.57189	3.07e-05	0.035877	Trpc1	0
chr4	41387941	41388119	4	-0.91778	4.61e-05	0.047095	Ubap1	0
chr4	156000000	156000000	6	-1.23277	2.14e-06	0.00465	Ube2j2	0
chr7	13036825	13037134	4	-0.60351	3.91e-05	0.042153	Ube2m;Ube2m	0;0
chr17	25222683	25222704	4	0.781287	3.79e-05	0.041515	Unkl;Unkl	0;0
chr3	109000000	109000000	4	-1.14768	0.000111	0.083189	Vav3	0
chr2	151000000	151000000	5	-0.89891	1.74e-05	0.024115	Vsx1	-416
chr19	46620672	46620707	3	-1.49266	7.29e-05	0.062801	Wbp1l	0
chr10	121000000	121000000	3	1.2394	1.56e-05	0.022326	Wif1	0
chr12	21898394	21899093	69	-0.56964	1.22e-05	0.019053	Ywhaq	-480958
chr17	5511678	5511755	3	-0.99658	8.52e-05	0.069463	Zdhhc14	0
chr13	62129860	62129939	6	-0.39154	0.000109	0.081663	Zfp808	0
chr7	80877135	80877143	3	-1.58002	3.72e-05	0.041079	Zscan2	622
chr12	20071815	20072187	43	-0.57439	1.28e-05	0.01955	1700030C10Rik	732204
chr12	20416399	20416617	13	-0.58793	0.000121	0.086346	1700030C10Rik	387774
