# Supplementary material for: Methylene-tetrahydrofolate reductase contributes to allergic airway disease
Source: PLoS One. 2018 Jan 12;13(1):e0190916. doi: 10.1371/journal.pone.0190916 (PMC5766142; doi:10.1371/journal.pone.0190916)
Supplement: S4 Table — (XLSX) [file pone.0190916.s011.xlsx]

## Sheet: Sheet1
Supplemental Table S4: DMR Subset Analysis Gene Lists
Genetic Association	IPA Asthma Associated	IPA Top 10 Enriched Expression Pathway Genes
1700012D01Rik	1700012D01Rik
1700119H24Rik	1700119H24Rik
4930455D15Rik	4930455D15Rik
4930488B22Rik
9130409I23Rik
9830166K06Rik	9830166K06Rik
Abcb8		Abcb8
Ace
Ace3
Actl7b
Actr8	Actr8
Adam18
Adam33
Adamts12
Adh4	Adh4
Adh5	Adh5
Adora1	Adora1
Adora2a	Adora2a
Adra1b	Adra1b
Adrb2	Adrb2
Agt
Ahi1
Ahnak
Aicda
Alas1	Alas1	Alas1
Alox5ap
Aoah
Ap1s1
Apobec1
Apof		Apof
Apon		Apon
Arg1	Arg1
Arg2	Arg2
Arrdc2
Atg9b
B9d2	B9d2	B9d2
BC021614
Bcl2	Bcl2	Bcl2
Bco2	Bco2
Bdnf		Bdnf
Blmh
Bzrap1	Bzrap1
C3	C3	C3
Cabin1
Cactin	Cactin
Cadm4
Calm3
Capn9
Cat
Ccdc97	Ccdc97	Ccdc97
Ccl24	Ccl24
Ccl7	Ccl7	Ccl7
Ccr3	Ccr3	Ccr3
Cd68	Cd68	Cd68
Cd86
Cflar	Cflar	Cflar
Cftr
Chdh	Chdh
Chil1	Chil1
Ckap2l
Clec16a
Csf2	Csf2	Csf2
Ctla4
Ctnna3	Ctnna3
Cttn
Cxcl12		Cxcl12
Cyb561
Cyba
Cyfip2
Cyp1b1
Cyp24a1
Cyp2r1	Cyp2r1
Cysltr1	Cysltr1
Dact3
Dap3
Ddt
Defb1
Dennd1b
Derl3
Dnajc12	Dnajc12
Dnttip2
Dpp10
E130310I04Rik	E130310I04Rik
Edn1
Egflam
Eif4a1	Eif4a1	Eif4a1
Elf5
Ephx1
Ezh2	Ezh2	Ezh2
F3		F3
Fam114a1		Fam114a1
Fam206a
Fbxo21
Foxj2	Foxj2	Foxj2
Fyn		Fyn
Gclm
Gfra4
Ggct	Ggct	Ggct
Gipc3	Gipc3
Gjd3
Gm11651
Gm12	Gm12
Gm12216
Gm14023
Gm16894
Gm19583
Gng8
Gpr108	Gpr108	Gpr108
Gpx1
Grb7	Grb7
Gstp2
Gstt1
Gstt2
Gstt3
Gstt4
Hacd2	Hacd2
Hal
Hdac7	Hdac7
Hip1
Hlx
Hmg20b	Hmg20b
Hmox1	Hmox1
Hnmt	Hnmt
Icam1	Icam1	Icam1
Icam4	Icam4	Icam4
Icam5	Icam5	Icam5
Ido1
Ido2
Ifna1		Ifna1
Ifnar1		Ifnar1
Ifne
Ifng	Ifng	Ifng
Ifngr2		Ifngr2
Igfbp4
Ikbkap
Ikzf3	Ikzf3
Il10	Il10	Il10
Il12a
Il12b	Il12b
Il12rb1
Il13	Il13
Il16	Il16
Il17c
Il17rb	Il17rb
Il18r1
Il1a
Il1r2
Il1rl1	Il1rl1
Il1rn	Il1rn
Il21
Il23a		Il23a
Il3	Il3	Il3
Il33	Il33
Il4	Il4
Il5	Il5
Il5ra
Il6	Il6	Il6
Il9r	Il9r
Inpp4a
Irak1
Irak3	Irak3
Irf1
Irgc1
Itga4	Itga4	Itga4
Itgb3
Kcnh2
Kcnh6
Kcnn1
Kdsr	Kdsr	Kdsr
Kif3a	Kif3a
Kmo
Lep	Lep	Lep
Lepr
Lgals9	Lgals9
Lifr
Llph	Llph
Lrp1	Lrp1
Lst1	Lst1	Lst1
Lta	Lta	Lta
Lta4h
Ltb	Ltb	Ltb
Ltc4s	Ltc4s
Ly86
Maml1	Maml1
Mast3
Mbl2		Mbl2
Med23	Med23
Med7	Med7
Mefv
Mfap5
Mfsd12	Mfsd12
Mgat4b	Mgat4b
Mif
Mir3098	Mir3098	Mir3098
Mir3470b
Mir5098
Mir6989	Mir6989
Mir7240
Mir760
Mir7671
Mir7688
Mmp9	Mmp9	Mmp9
Mpdu1	Mpdu1	Mpdu1
Mpo	Mpo
Mrc1
Mrpl4	Mrpl4	Mrpl4
Ms4a2	Ms4a2
Mtmr12
Muc2
Muc5ac
Mvd
Myb
Mybph	Mybph
Myl4
Mylk	Mylk
Nab2	Nab2
Nat1
Nat2
Nat3
Ndufa2
Ndufv1
Necap1	Necap1	Necap1
Nfkbil1	Nfkbil1	Nfkbil1
Nob1
Nod1	Nod1	Nod1
Nos1
Nos2	Nos2
Nos3
Npsr1	Npsr1
Nqo1
Opn3
Ormdl3	Ormdl3
Osbpl7	Osbpl7
Pan2		Pan2
Parp1
Pde4d	Pde4d
Pdgfra
Pfdn4
Pip5k1c	Pip5k1c
Plau
Plaur
Pon1
Pparg	Pparg	Pparg
Ppm1m	Ppm1m	Ppm1m
Ppp1r9a
Prlr
Prm1
Prn
Prnd
Prnp
Psmb8
Psmb9
Ptgdr	Ptgdr
Ptger2	Ptger2
Ptger3
Ptger4
Ptgir
Ptgs2	Ptgs2
Ptprd
Ptpre
Rad50	Rad50
Rara
Rdh11	Rdh11
Rhbdf1	Rhbdf1
Rnu6
Rrp15
Scgb1a1
Sdhd	Sdhd
Sell	Sell	Sell
Serpine1
Slc12a5	Slc12a5	Slc12a5
Slc25a48	Slc25a48
Slc3a2	Slc3a2
Slc6a4
Socs1
Sod2
Specc1l	Specc1l
Sqstm1	Sqstm1
Stard5	Stard5
Stat1		Stat1
Stat2		Stat2
Stat4		Stat4
Stat6	Stat6
Syn1
Tap1
Tap2
Tbkbp1	Tbkbp1
Tbx21	Tbx21
Tbxa2r	Tbxa2r
Tex12	Tex12
Tgfb1	Tgfb1	Tgfb1
Tgfb2
Timd4
Timeless		Timeless
Tle4
Tlr2	Tlr2	Tlr2
Tlr6		Tlr6
Tlr8		Tlr8
Tlr9	Tlr9	Tlr9
Tmbim4	Tmbim4
Tmco6
Tmem194	Tmem194
Tmem50b
Tmem63a
Tmem91	Tmem91	Tmem91
Tnc
Tnf	Tnf	Tnf
Tnfsf13	Tnfsf13	Tnfsf13
Tnfsf14	Tnfsf14	Tnfsf14
Tnfsfm13	Tnfsfm13	Tnfsfm13
Tnp2
Tom1	Tom1
Top2a
Traf3ip2		Traf3ip2
Trip10	Trip10	Trip10
Trnt1
Trpd52l3	Trpd52l3
Ttc1	Ttc1
Twf2	Twf2	Twf2
Tyms	Tyms	Tyms
Vcam1	Vcam1	Vcam1
Vdr	Vdr
Vti1b	Vti1b
Wdr36	Wdr36
Wnt5a	Wnt5a	Wnt5a
Wtap
Zfp263
Zfr
Zpbp2	Zpbp2
		1700001G11Rik
bold = overlap of all 3 lists
