# Supplementary material for: Methylene-tetrahydrofolate reductase contributes to allergic airway disease
Source: PLoS One. 2018 Jan 12;13(1):e0190916. doi: 10.1371/journal.pone.0190916 (PMC5766142; doi:10.1371/journal.pone.0190916)
Supplement: S5 Table — (XLSX) [file pone.0190916.s012.xlsx]

## Sheet: Sheet1
Supplemental Table S5: Significant Methylation-Expression Correlations within 1Mb
Chrm	Start	End	Probe	Coef	p-value	q-value	Distance	Methylation Coef	Fold Change
chr1	33970541	33970609	A_30_P01022315	-0.98	3e-05	0.0366	-753572	0.34	1.1
chr1	34077325	34077343	A_55_P2065046	1.52	2.77e-06	0.00891	974652	0.91	1.07
chr1	38658440	38658467	A_55_P1954945	-6.26	1.74e-06	0.00636	711640	-0.92	1.1
chr1	59253717	59253726	A_30_P01022091	-2.07	3.55e-05	0.04	-464660	-1.05	-1.15
chr1	60763212	60763235	A_55_P2072906	-2.06	7.19e-06	0.016	-184798	-0.68	-1.3
chr1	64737781	64737806	A_51_P422360	-2.05	4.51e-05	0.046	-651335	1.17	-1.04
chr1	64737781	64737806	A_51_P132978	-1.54	2.09e-05	0.0289	-421654	1.17	-1.3
chr1	64737781	64737806	A_30_P01020354	-0.11	6.36e-06	0.0149	551364	1.17	-1.25
chr1	64737781	64737806	A_55_P2152956	4.77	2.33e-07	0.00149	-51314	1.17	1.22
chr1	64737781	64737806	A_30_P01031114	-10.83	2.3e-08	0.000239	551244	1.17	-1.05
chr1	64737781	64737806	A_30_P01029069	0.06	2.48e-09	3.92e-05	84881	1.17	-1.05
chr1	64737781	64737806	A_30_P01029784	-2.11	2.24e-09	3.78e-05	84821	1.17	-1.16
chr1	64737781	64737806	A_55_P1952334	1.2	1.26e-11	5.13e-07	-369752	1.17	-1.1
chr1	64737781	64737806	A_55_P2165154	1.23	1.52e-21	1.49e-16	181617	1.17	-1.12
chr1	64737781	64737806	A_30_P01021087	0.05	1.57e-23	1.93e-18	57556	1.17	1.27
chr1	64737781	64737806	A_51_P393355	1.89	1.92e-24	3.14e-19	-530021	1.17	-1.52
chr1	64737781	64737806	A_30_P01018405	1.35	8.65e-29	2.12e-23	55847	1.17	-1.21
chr1	64737781	64737806	A_55_P1975275	2.76	0	0	-333792	1.17	1.02
chr1	74239425	74239468	A_30_P01032161	-1.21	3.76e-05	0.0414	-793400	-0.71	1.19
chr1	74239425	74239468	A_30_P01030180	-0.83	1.33e-05	0.0231	182166	-0.71	-1.49
chr1	74239425	74239468	A_30_P01031300	-1.11	3.92e-06	0.0113	181933	-0.71	-1.15
chr1	74239425	74239468	A_51_P102257	-1.05	1.85e-06	0.00652	249553	-0.71	-1.34
chr1	74239425	74239468	A_30_P01025584	-1.06	1.47e-13	9e-09	181993	-0.71	1.13
chr1	74661768	74661783	A_55_P2132517	0.89	2.69e-05	0.0341	-781132	0.92	-1.11
chr1	74661768	74661783	A_30_P01018789	6.59	2.07e-05	0.0286	-370922	0.92	1.3
chr1	85210961	85211021	A_30_P01017898	1.42	5.86e-06	0.0146	171825	-0.65	-1.01
chr1	86304420	86304560	A_30_P01019789	-0.52	1.04e-05	0.0202	788698	-0.49	-1.25
chr1	86305157	86305250	A_52_P497625	0.82	3.69e-05	0.0409	586898	-0.8	-1.21
chr1	87127659	87127666	A_30_P01029371	1.62	4.44e-05	0.0457	484098	-0.98	1.23
chr1	93688648	93688689	A_55_P1996414	-0.77	5.72e-10	1.33e-05	779512	-0.89	1.27
chr1	121326542	121326608	A_30_P01026328	5.31	1.8e-05	0.0268	206704	-0.93	-1.08
chr1	131075507	131075545	A_55_P1997126	0.78	2.2e-06	0.00753	-599867	-0.55	2.72
chr1	132382048	132382146	A_55_P1997126	-2.35	2.79e-05	0.0349	706576	0.9	2.72
chr1	134742295	134742381	A_30_P01029732	1.83	1.72e-05	0.0263	682116	-0.8	1.02
chr1	134742295	134742381	A_55_P1991439	-0.6	9.39e-06	0.0192	-388688	-0.8	1.03
chr1	136749578	136749626	A_30_P01025715	2.69	2.61e-05	0.0336	24090	-0.63	1.04
chr1	136749578	136749626	A_30_P01020061	0.71	1.34e-05	0.0231	160600	-0.63	-1.71
chr1	136749578	136749626	A_55_P2402577	-3.9	1.06e-06	0.00465	623341	-0.63	-1.06
chr1	144308320	144308577	A_55_P2078370	-0.91	3.27e-05	0.0383	169567	0.74	-1.24
chr1	165194697	165194797	A_52_P95930	2.91	3.26e-06	0.00993	55950	-0.59	1.13
chr1	165280953	165281094	A_55_P2362645	-0.22	2.03e-05	0.0284	216865	-0.48	1.29
chr1	171328355	171328481	A_66_P119869	-0.08	3.88e-05	0.0424	-189669	-0.5	1.94
chr1	171329123	171329178	A_51_P430259	1.22	4.77e-05	0.0475	202232	-0.73	1.09
chr1	171329123	171329178	A_51_P199104	0.96	6.74e-06	0.0155	-881292	-0.73	1.41
chr1	180791770	180791822	A_30_P01021778	3	3.29e-05	0.0385	537918	-1.09	-1.24
chr1	180791770	180791822	A_30_P01027583	1.81	5.97e-06	0.0147	537265	-1.09	-1.2
chr1	180911226	180911259	A_55_P2219257	-2.13	3.19e-05	0.0377	152338	-0.84	-1.13
chr1	180911226	180911259	A_30_P01017853	-2.72	5e-06	0.0131	153809	-0.84	1.12
chr1	182363369	182363463	A_30_P01032508	-3.03	3.55e-05	0.04	334917	0.8	-1.15
chr1	191138477	191138585	A_30_P01027122	-0.48	5.01e-06	0.0131	-935389	0.79	-1.05
chr1	191138477	191138585	A_30_P01030147	-0.15	5.57e-07	0.00283	-963114	0.79	1
chr10	7955306	7955381	A_55_P2025443	-1.04	9.67e-06	0.0193	917097	-0.72	-1.17
chr10	21420715	21420767	A_30_P01029744	-1.07	1.2e-07	0.000906	-425068	0.92	-1.69
chr10	39198546	39198673	A_30_P01029348	0.93	3.17e-05	0.0376	-708855	-0.69	1.24
chr10	39198546	39198673	A_55_P2034311	-0.37	3.12e-05	0.0375	-783	-0.69	-1.63
chr10	40347772	40347957	A_55_P2055055	0.7	2.66e-05	0.034	440289	0.56	1.32
chr10	59615359	59615382	A_52_P663585	-0.92	3.14e-05	0.0375	436534	0.66	-1.46
chr10	59615359	59615382	A_52_P221756	-1.25	1.33e-06	0.00529	-518031	0.66	-1.23
chr10	69584892	69584918	A_30_P01020605	-11.11	2.3e-07	0.00149	-786205	0.82	1.11
chr10	79549201	79549288	A_55_P2027312	-3.09	2.36e-05	0.0311	-139046	-0.68	1.05
chr10	80385232	80385439	A_51_P317115	-1.82	9.62e-06	0.0193	416446	-0.76	1.11
chr10	80990918	80990958	A_51_P407690	-1.48	4.46e-05	0.0458	122278	-0.58	1.12
chr10	82354169	82354258	A_30_P01017823	-1.03	3.4e-05	0.039	-29526	0.71	-1.37
chr10	83543848	83543855	A_30_P01021442	-0.11	1.44e-05	0.024	-979264	-0.46	-1.34
chr10	95758303	95758383	A_30_P01028424	-0.54	9.31e-06	0.0192	314833	-0.73	1.14
chr10	111156923	111156958	A_55_P2020894	-1.22	4.18e-06	0.0118	374665	-0.83	-1.22
chr10	118085499	118085563	A_55_P2132443	2.24	2.67e-05	0.034	-797214	0.82	1.15
chr10	127527159	127527286	A_30_P01028049	1.68	1.66e-05	0.0257	143456	0.67	1.03
chr10	127527159	127527286	A_52_P4046	1.49	7.42e-06	0.0164	-601634	0.67	1.14
chr10	127527159	127527286	A_55_P2106489	-1.6	3.38e-07	0.00199	-866660	0.67	-1.21
chr10	128408774	128408833	A_51_P249360	2.97	1.82e-05	0.0269	-261077	-0.71	-1.14
chr11	3514622	3514638	A_30_P01029648	0.65	1.42e-05	0.0239	-124825	-0.56	-1.38
chr11	6061435	6061533	A_55_P2145252	1.82	4.1e-08	0.00034	780461	-0.71	1.12
chr11	6061435	6061533	A_55_P1973115	-1.05	1.42e-08	0.000154	-533083	-0.71	-1.06
chr11	6061435	6061533	A_55_P2070316	-0.82	1.2e-10	3.69e-06	477404	-0.71	-1.12
chr11	6447336	6447587	A_55_P1992715	-0.31	6.2e-06	0.0147	-760358	-0.66	1.77
chr11	16257296	16257367	A_51_P192589	3.12	3.45e-06	0.0104	-946161	-0.59	-1.12
chr11	16257296	16257367	A_30_P01020382	1.12	2.35e-07	0.00149	-682042	-0.59	1.5
chr11	32636331	32636499	A_30_P01022385	4.99	4.15e-05	0.0435	888791	-0.99	1.09
chr11	32636331	32636499	A_55_P1979427	-3.43	1.79e-05	0.0268	447270	-0.99	-1.15
chr11	34416593	34416857	A_30_P01032152	-0.7	3.32e-05	0.0386	874122	-0.56	-1.07
chr11	57465438	57465468	A_55_P2417936	2.49	7.29e-07	0.00346	-890075	-1.02	1.22
chr11	59774399	59774462	A_55_P2104994	-0.17	1.32e-05	0.0231	979955	0.73	-1.5
chr11	59774399	59774462	A_55_P2067649	-0.76	1.78e-06	0.00644	526286	0.73	-1.18
chr11	60351799	60351833	A_30_P01025986	-0.97	1.5e-05	0.0242	945156	-0.7	1.02
chr11	61262182	61262274	A_52_P413623	1.47	9.95e-06	0.0196	109267	-0.44	1.06
chr11	61262182	61262274	A_55_P1958140	-1.79	8.96e-06	0.0187	-250591	-0.44	1.07
chr11	62027340	62027369	A_55_P2133225	2.38	1.46e-05	0.0241	-638926	-0.64	-1.18
chr11	62996643	62996682	A_55_P2373774	0.8	3.71e-05	0.0409	-191663	0.69	-2.38
chr11	69998095	69998270	A_55_P2029630	0.61	3.01e-05	0.0367	340099	0.58	1.19
chr11	69998095	69998270	A_51_P423549	0.62	1.84e-05	0.0271	383003	0.58	1.14
chr11	72361638	72361724	A_55_P1960286	-1.82	7.1e-06	0.016	-136449	-0.99	-1.09
chr11	77513643	77513718	A_55_P2306453	0.41	1.29e-06	0.00518	301553	0.65	1.27
chr11	77513643	77513718	A_55_P2070992	1.42	2.36e-08	0.000241	-812977	0.65	1.29
chr11	79523719	79523822	A_51_P464710	-3.26	2.17e-05	0.0296	-654600	1.21	1.07
chr11	97302210	97302408	A_30_P01025994	1.55	2.71e-05	0.0342	-356833	-0.73	-1.12
chr11	97302210	97302408	A_55_P2118629	-0.92	2.33e-06	0.00776	-504460	-0.73	-1.53
chr11	97302210	97302408	A_55_P2059117	0.91	5.61e-07	0.00283	720815	-0.73	-1.28
chr11	97338899	97338953	A_30_P01032138	2.2	3.7e-05	0.0409	-306465	-1.33	1.06
chr11	101167218	101167484	A_55_P2114088	0.01	6e-06	0.0147	539600	0.64	-1.18
chr11	101768179	101768251	A_55_P2031043	-0.47	1.21e-05	0.022	987389	-0.77	1.08
chr11	102948077	102948278	A_51_P348397	-3.74	1.98e-05	0.0283	-171234	-0.76	1.22
chr11	102990254	102990355	A_52_P487436	0.33	3.8e-06	0.0111	841994	-0.66	1.2
chr11	103018207	103018292	A_52_P444946	-0.25	3.21e-05	0.0378	-631751	-0.57	1.28
chr11	103920702	103920918	A_30_P01022325	-0.19	1.77e-07	0.00126	948426	0.36	1.6
chr11	104441079	104441236	A_52_P444946	0.27	6.79e-06	0.0155	790976	0.43	1.28
chr11	105590535	105590577	A_52_P732441	1.77	5.04e-08	0.000404	188633	-0.51	1.03
chr11	108449692	108449993	A_66_P118139	0.15	1.1e-06	0.00468	-376838	-0.67	-1.72
chr11	109498796	109498853	A_66_P117534	-1.53	2.9e-05	0.0358	359426	-0.76	1.33
chr11	114752883	114752910	A_55_P2017694	-1.04	1.24e-05	0.0223	-119627	-0.81	1.25
chr11	114752883	114752910	A_55_P2008297	-0.78	2.48e-06	0.00808	-151314	-0.81	1.24
chr11	115292997	115293125	A_55_P1961938	-0.6	2.87e-05	0.0357	-53742	-0.5	1.03
chr11	116099531	116099583	A_55_P2009206	2.01	4.24e-05	0.0441	564927	0.48	1.01
chr11	116371691	116371985	A_51_P193302	3.74	1.2e-05	0.022	764278	0.02	1.11
chr11	118634788	118634829	A_51_P474459	2.09	1.87e-05	0.0274	668563	1.17	-1.2
chr12	12177988	12178063	A_30_P01022047	-3.59	3.63e-05	0.0406	-601417	-0.73	1.1
chr12	24096661	24096994	A_55_P2405784	-0.66	1.91e-05	0.0277	-867296	-0.28	-1.1
chr12	27336052	27336126	A_55_P1970626	-1.24	3.96e-05	0.0428	-260655	0.64	-1.03
chr12	51998712	51998807	A_55_P2457153	1.37	3.36e-05	0.0387	633398	0.86	-1.42
chr12	79749982	79750023	A_52_P94830	-0.74	1.28e-06	0.00518	-853797	-0.64	-1.16
chr12	80002972	80002991	A_30_P01019121	-1.34	4.09e-05	0.043	-122349	-0.79	-1.08
chr12	80002972	80002991	A_51_P157270	3.27	1.46e-07	0.00107	-721107	-0.79	-1.06
chr12	81013482	81013504	A_55_P2071266	1.28	1.56e-06	0.00591	-979694	-0.91	-1.06
chr12	82172684	82172784	A_55_P1982747	-0.98	1.74e-05	0.0264	974456	0.62	-1.18
chr12	84112838	84113119	A_51_P191354	1.52	2.34e-05	0.0309	1778	-0.81	1.15
chr12	85745265	85745295	A_55_P2177448	-3.04	3.99e-05	0.0428	387285	1.35	-1.17
chr12	102700273	102700597	A_51_P475291	0.56	3e-05	0.0366	-41875	-0.62	1.39
chr12	109951647	109951714	A_30_P01032946	1.29	5.1e-06	0.0132	339195	-0.74	1.05
chr12	109951647	109951714	A_30_P01021227	-7.84	4.9e-06	0.013	340004	-0.74	1.02
chr12	109951647	109951714	A_30_P01031224	6.06	4.4e-06	0.0121	-135912	-0.74	-1.03
chr12	109951647	109951714	A_30_P01026950	-0.32	4.72e-07	0.00254	216315	-0.74	1.46
chr12	109951647	109951714	A_30_P01028685	-0.32	5.83e-08	0.00046	109919	-0.74	-1.22
chr12	109951647	109951714	A_30_P01026915	-0.4	4.65e-09	6.32e-05	220986	-0.74	1.14
chr12	110479507	110479569	A_55_P2336173	-0.21	1.29e-05	0.0228	738005	-0.88	-1.58
chr12	110871356	110871576	A_30_P01031224	7.19	1.12e-06	0.00473	783670	-0.64	-1.03
chr12	110871356	110871576	A_55_P2098697	-0.51	1.44e-18	1.17e-13	-583032	-0.64	-1.07
chr12	111270890	111270913	A_55_P2022604	-1.67	2.49e-07	0.00156	-160208	-0.68	-1.3
chr12	112644267	112644347	A_55_P1960148	1.02	3.66e-05	0.0407	-614531	-0.6	7.07
chr12	112644267	112644347	A_55_P2214124	0.72	6.42e-09	7.86e-05	-615789	-0.6	7.85
chr12	112644267	112644347	A_55_P2051229	1.71	1.1e-09	2.33e-05	-206529	-0.6	-1.19
chr13	22035003	22035047	A_55_P2275512	0.4	3.22e-05	0.0378	589072	0.73	1.67
chr13	23745100	23745164	A_55_P2029235	-1.23	1.48e-05	0.0241	287473	-0.56	-1.34
chr13	23745100	23745164	A_30_P01017728	-0.59	1.47e-05	0.0241	-778788	-0.56	-1.8
chr13	54582606	54582828	A_55_P2019158	0.85	1.65e-05	0.0257	-876671	-1.05	-1.05
chr13	55486590	55486662	A_55_P2058359	0.96	5.76e-06	0.0145	-617658	-0.73	-1.25
chr13	63291272	63291373	A_30_P01022195	-1.64	1.57e-05	0.0248	-999380	-0.58	1.27
chr13	74591822	74592001	A_30_P01021673	-0.54	2.96e-06	0.00934	-272251	0.35	-1.45
chr13	94174104	94174126	A_30_P01028309	0.31	1.48e-05	0.0241	743898	0.64	1.41
chr13	103335426	103335480	A_55_P2114363	0.5	2.27e-05	0.0302	-588807	0.56	1.43
chr13	103919230	103919303	A_30_P01026989	0.06	6.06e-06	0.0147	116823	0.41	1.05
chr13	111807416	111807478	A_52_P356228	0.34	1.82e-05	0.0269	-926882	0.6	1.2
chr14	3208659	3208684	A_55_P1978018	3	1.86e-07	0.0013	11976	0.78	1.06
chr14	6107478	6107554	A_55_P1994294	0.86	3.98e-05	0.0428	-272400	-0.48	-1.22
chr14	19583945	19584023	A_30_P01024991	-1.22	5.2e-06	0.0134	-626689	0.37	-1.06
chr14	20731469	20731497	A_30_P01023887	-1.25	3.04e-05	0.0367	88796	0.76	1.52
chr14	21561470	21561496	A_30_P01031848	1.38	4.8e-09	6.35e-05	919650	-1.03	1.14
chr14	31137518	31137568	A_55_P2033876	-3.5	7.73e-07	0.0036	60182	-0.81	-1.03
chr14	40933566	40933617	A_55_P2021476	-1.56	1.45e-05	0.024	-211148	0.59	-1.38
chr14	51434802	51434833	A_55_P2096297	-4.96	3.54e-05	0.04	456252	-1.26	1.12
chr14	53073301	53073542	A_55_P2187260	-0.93	1.54e-05	0.0247	-576184	0.43	-3.01
chr14	53073301	53073542	A_55_P2183352	-2.57	4.21e-06	0.0118	-576244	0.43	-1.05
chr14	54229248	54229295	A_51_P191909	-1.64	4.27e-05	0.0441	-250726	1.38	-1.14
chr14	54431412	54431454	A_51_P406020	0.72	1.82e-06	0.00647	162275	0.76	1.31
chr14	54431412	54431454	A_51_P174215	0.86	8.42e-07	0.0038	-809881	0.76	1.21
chr14	54431412	54431454	A_55_P2162622	0.68	4.39e-10	1.13e-05	282636	0.76	1.54
chr14	54897062	54897184	A_51_P191469	0.78	3.42e-05	0.0391	-706217	-0.7	-1.14
chr14	55863857	55863909	A_51_P246677	-2.5	2.12e-05	0.0291	238475	-0.59	1.2
chr14	70208664	70208805	A_51_P356967	3.68	2.33e-05	0.0308	-329006	-1.05	-1.03
chr14	76149972	76150015	A_30_P01032416	-0.4	4.02e-05	0.0428	-536864	-0.58	1.03
chr14	78733651	78733681	A_30_P01018256	-0.39	3.62e-06	0.0107	169944	-0.25	1.7
chr14	105859078	105859116	A_30_P01026265	-0.81	4.18e-05	0.0437	5867	-0.34	-1.11
chr15	27747741	27747769	A_52_P521507	-1.34	4.42e-05	0.0456	16761	-0.58	-1.05
chr15	37045823	37045987	A_55_P1975655	1.02	2.03e-05	0.0284	895601	-0.54	1.11
chr15	58950640	58950841	A_30_P01029443	-1.52	3.44e-05	0.0391	-202825	0.58	-1.13
chr15	58950640	58950841	A_30_P01032617	-0.42	1.23e-07	0.000914	-152729	0.58	-2.51
chr15	79823989	79824051	A_30_P01023039	-0.54	3.06e-06	0.00947	-147907	-0.58	1.22
chr15	82213404	82213418	A_52_P80423	4.22	8.44e-06	0.0178	805794	-0.76	-1.07
chr15	83025277	83025392	A_51_P406835	-1.05	2.9e-05	0.0358	898511	-0.8	-1.59
chr15	89425669	89425708	A_52_P168449	-4.01	9.61e-06	0.0193	282881	-0.97	-1.29
chr15	99101504	99101565	A_55_P2127702	2.49	1.32e-05	0.0231	-519771	1.11	-1.14
chr15	99101504	99101565	A_52_P101487	-1.08	6.71e-07	0.00325	296758	1.11	-1.91
chr15	99429114	99429148	A_55_P2161535	3.51	1.19e-05	0.0219	782708	0.98	1.01
chr15	99429114	99429148	A_30_P01031845	-2.93	4.72e-06	0.0129	-523504	0.98	1.16
chr15	99704201	99704439	A_55_P2045482	0.9	1.38e-05	0.0235	-593002	-0.63	-1.03
chr15	101336580	101336713	A_30_P01018602	1.72	1.12e-05	0.021	79970	-0.67	1.49
chr15	101336580	101336713	A_51_P324814	-4.66	3.99e-07	0.00222	-695196	-0.67	1.01
chr15	101736505	101736584	A_55_P2101862	-0.52	3.69e-07	0.0021	-380086	-0.81	-1.01
chr15	102175874	102175983	A_30_P01024489	6.09	3.66e-07	0.0021	-95253	-0.87	-1.2
chr15	102175874	102175983	A_55_P2101862	-0.41	2.63e-08	0.000262	59144	-0.87	-1.01
chr15	102175874	102175983	A_30_P01029786	1.18	4.97e-09	6.4e-05	-768096	-0.87	-1.04
chr16	10782001	10782071	A_55_P2065724	-3.21	1.89e-05	0.0276	-956282	0.64	-1.06
chr16	20695477	20695521	A_55_P2077964	-0.25	1.12e-05	0.021	-886116	-0.43	1.22
chr16	20695477	20695521	A_66_P116771	-0.17	4.1e-06	0.0116	-948907	-0.43	1
chr16	22236869	22236954	A_55_P2106529	-0.73	1.45e-05	0.024	-280671	-0.46	1.11
chr16	22236869	22236954	A_30_P01031512	-0.48	2.07e-06	0.00718	928878	-0.46	1.27
chr16	22236869	22236954	A_55_P2006504	2.16	4.99e-07	0.00266	-876911	-0.46	-1.08
chr16	22236869	22236954	A_66_P116771	-0.22	3.78e-09	5.29e-05	592381	-0.46	1
chr16	22236869	22236954	A_55_P2077964	-0.33	2.78e-09	4.25e-05	655172	-0.46	1.22
chr16	22236869	22236954	A_30_P01032116	-0.15	2.37e-09	3.87e-05	431348	-0.46	1.13
chr16	22398621	22398657	A_51_P462918	-4.26	2e-05	0.0284	636721	0.8	1.56
chr16	22398621	22398657	A_55_P2037454	-5.55	5.69e-09	7.14e-05	17248	0.8	1.07
chr16	31754900	31754994	A_51_P253207	1.1	5.87e-06	0.0146	-720555	0.85	1.7
chr16	31890902	31890977	A_55_P2181288	-1.4	1.4e-05	0.0237	636415	-0.7	1.3
chr16	32107741	32107813	A_30_P01024534	1.63	2.25e-05	0.0301	-218631	0.92	-1.22
chr16	34334755	34334790	A_30_P01031342	-1.95	4.63e-05	0.0465	-236290	1.07	-1.26
chr16	55925043	55925101	A_52_P690909	-1.3	5.09e-05	0.0497	84039	1	1.1
chr17	7803368	7803431	A_55_P2036472	-0.67	4.09e-05	0.043	-619172	-0.94	1.09
chr17	7803368	7803431	A_30_P01023690	-2.61	1.93e-05	0.028	143470	-0.94	1.09
chr17	7803368	7803431	A_30_P01022231	-1.55	3.12e-13	1.7e-08	-96850	-0.94	-1.01
chr17	21921040	21921079	A_55_P2054325	-0.29	3.1e-05	0.0372	-768802	-0.53	1.27
chr17	21921040	21921079	A_55_P1993805	-0.28	1.55e-05	0.0247	-223339	-0.53	-1.02
chr17	21921040	21921079	A_55_P2091413	-0.28	4.82e-06	0.013	790555	-0.53	-1.53
chr17	21921040	21921079	A_30_P01026180	3.89	1.21e-06	0.00497	-394089	-0.53	-1.03
chr17	24431870	24431934	A_55_P1968493	-2.06	4.7e-05	0.0471	-667700	-0.79	-1.12
chr17	24454487	24454601	A_52_P448870	0.7	1.18e-05	0.0218	-74861	0.52	1.81
chr17	26067906	26067935	A_30_P01028130	2.69	9.43e-06	0.0192	-708062	-0.74	1.18
chr17	28220316	28220387	A_55_P2000409	-2.97	2.53e-05	0.0331	-928498	0.87	-1.32
chr17	28220316	28220387	A_30_P01020960	-1.89	6.96e-06	0.0158	-849905	0.87	-1.62
chr17	28220316	28220387	A_55_P2179493	4.15	1.21e-08	0.000134	43652	0.87	1.19
chr17	32905395	32905458	A_30_P01024702	0.94	3.43e-05	0.0391	-978006	-0.78	-1.12
chr17	33982482	33982629	A_52_P382133	-1.25	7.58e-06	0.0166	916430	-0.67	1.02
chr17	44038705	44038732	A_66_P114784	-0.87	1.29e-05	0.0228	443850	0.8	-1.06
chr17	45902227	45902309	A_55_P2086094	1.57	2.52e-07	0.00156	334558	-0.85	1.28
chr17	45902227	45902309	A_30_P01032295	0.4	1.82e-10	5.24e-06	-949402	-0.85	1.05
chr17	46153353	46153411	A_51_P235123	0.35	1.34e-05	0.0231	590243	0.54	-1.5
chr17	46522272	46522286	A_55_P2007500	3.11	4.49e-05	0.0459	980259	-0.79	1.04
chr17	46522272	46522286	A_55_P2293414	1.65	1.98e-05	0.0283	-891105	-0.79	-1.23
chr17	46522272	46522286	A_30_P01023304	1.33	1.01e-05	0.0198	-363580	-0.79	-1.23
chr17	46726467	46726559	A_52_P656565	1.84	1.09e-05	0.0209	1517	0.74	-1.02
chr17	46726467	46726559	A_30_P01030373	-1.06	9.47e-06	0.0192	-153642	0.74	1.01
chr17	47523017	47523057	A_51_P214083	3.62	2.21e-05	0.0298	749705	-0.91	1.08
chr17	56751864	56751888	A_55_P2086536	-0.98	2.26e-06	0.00764	188290	-0.44	-1.16
chr17	71003021	71003124	A_55_P1952696	-0.79	2.19e-05	0.0297	73657	-0.69	1.11
chr17	79960536	79960558	A_51_P267494	-2.3	4.93e-05	0.0487	626408	-0.66	-1.1
chr17	80723122	80723162	A_55_P2174997	0.95	1.06e-05	0.0204	978049	-0.83	1
chr17	86492522	86492760	A_30_P01030684	-0.77	1.19e-05	0.0219	-782139	-0.36	1.24
chr17	86492522	86492760	A_30_P01029355	-0.49	8.55e-07	0.00381	799454	-0.36	-1.01
chr17	88597989	88598001	A_55_P1952477	-4.08	4.27e-05	0.0441	-786932	-0.66	1.04
chr17	88641007	88641062	A_30_P01021192	-1.89	4.92e-05	0.0487	30551	0.99	1.17
chr18	7000853	7000929	A_30_P01021098	0.99	4.97e-05	0.049	799094	0.51	-1.93
chr18	20665187	20665243	A_51_P472393	-0.36	4.61e-05	0.0465	-990459	-0.75	2.1
chr18	20665187	20665243	A_55_P1999483	-5.46	2.23e-05	0.03	699487	-0.75	1.06
chr18	46849899	46849913	A_55_P2098340	-1.02	1.22e-05	0.022	494525	0.62	-1.11
chr18	66457941	66457956	A_30_P01031928	0.21	1.38e-05	0.0235	877829	0.41	-1.76
chr18	66457941	66457956	A_55_P2183884	-0.66	3.01e-07	0.0018	-401085	0.41	1.05
chr19	5512986	5513262	A_30_P01021078	-0.53	4.01e-05	0.0428	-285210	0.76	-1.45
chr19	11121383	11121491	A_66_P104446	0.78	7.7e-07	0.0036	910748	0.9	-1.5
chr19	12011784	12011803	A_51_P193146	0.37	7e-06	0.0158	540635	0.43	-1.22
chr19	12011784	12011803	A_55_P1996711	0.4	6.23e-06	0.0147	-671719	0.43	-1.33
chr19	12011784	12011803	A_51_P393768	0.41	3.57e-06	0.0106	17965	0.43	1.12
chr19	36919243	36919361	A_55_P2044385	1.93	8e-07	0.00369	1556	-0.66	1.03
chr19	45230273	45230337	A_30_P01029442	-2.1	1.14e-05	0.0212	650192	0.7	1.04
chr19	45230273	45230337	A_55_P2128229	-0.96	1.44e-06	0.00561	378484	0.7	1.04
chr19	46152413	46152452	A_55_P1991693	-2.23	3.32e-06	0.01	79533	-0.79	-1.28
chr19	46339031	46339280	A_55_P2023692	-0.92	4.8e-06	0.013	-920100	0.45	1.05
chr19	46339031	46339280	A_55_P2033565	1.68	1.8e-06	0.00644	341005	0.45	1.06
chr19	54039691	54039811	A_55_P2279824	0.81	4.26e-05	0.0441	390016	-0.05	-1.23
chr19	54039691	54039811	A_30_P01027877	1.61	2.55e-05	0.0332	590011	-0.05	1.56
chr19	58453274	58453299	A_55_P2116880	1.52	1.95e-05	0.0281	-712887	0.75	-1.16
chr2	25233518	25233621	A_55_P1957543	1.31	7.23e-06	0.016	-609383	0.9	-1
chr2	25257022	25257063	A_51_P509669	-3.29	4.77e-05	0.0475	-104641	-1.03	1.04
chr2	25575284	25575349	A_55_P2083128	2.28	3.07e-05	0.037	-834091	-0.92	-1.11
chr2	31847976	31848202	A_55_P2053266	3.11	4.04e-05	0.0429	-772542	0.69	1.15
chr2	31847976	31848202	A_55_P2217876	-1.17	4.74e-06	0.0129	-100077	0.69	3.03
chr2	31847976	31848202	A_30_P01018599	0.29	3.17e-09	4.62e-05	697803	0.69	1.68
chr2	31847976	31848202	A_55_P2034740	1.56	1.21e-09	2.47e-05	166731	0.69	-1.04
chr2	32408742	32408840	A_55_P2094626	-2.36	1.16e-06	0.00487	-728312	-0.94	-1.11
chr2	70643337	70643442	A_30_P01021458	2.94	1.58e-07	0.00114	-743542	-1.06	-1.08
chr2	84715486	84715524	A_55_P2051199	-1.13	3.5e-05	0.0396	214670	-0.55	-1.04
chr2	118662172	118662239	A_55_P2173298	1.02	4.84e-06	0.013	-45354	-0.22	1.31
chr2	118963862	118964070	A_30_P01026643	-1.68	1.57e-05	0.0248	-349616	-0.62	-1.6
chr2	121270528	121270577	A_55_P2147180	1.07	3.97e-05	0.0428	-722794	-0.64	-1.12
chr2	121270528	121270577	A_55_P2072656	-0.72	1.38e-06	0.00546	-93100	-0.64	-1.01
chr2	125781578	125781640	A_55_P2000728	0.78	4.06e-06	0.0116	692645	-0.85	1.13
chr2	132060655	132060743	A_51_P383884	-2.09	2.18e-05	0.0296	-384831	-0.66	1.06
chr2	140171427	140171467	A_51_P352385	1	7.12e-07	0.00342	413303	-0.41	1.16
chr2	144293202	144293299	A_55_P2144210	4.43	6.13e-06	0.0147	42994	-1.01	-1.01
chr2	144539621	144539686	A_30_P01022698	-1.14	9.62e-06	0.0193	374674	0.81	-1.29
chr2	150218227	150218259	A_55_P2048543	3.19	5.03e-05	0.0493	556225	-0.66	1
chr2	157434033	157434072	A_30_P01021203	1.83	5.06e-05	0.0496	-118746	-0.72	1.11
chr2	165520780	165520871	A_55_P2131274	-1.33	9.93e-06	0.0196	169247	-0.02	-1.07
chr2	170309031	170309108	A_30_P01032589	-0.86	3.5e-06	0.0105	101998	0.68	-1.86
chr2	172221850	172221874	A_51_P137184	0.38	1.27e-05	0.0226	-252130	0.67	1.02
chr2	173124710	173124807	A_55_P2282361	-1.18	3.66e-06	0.0107	-8053	-0.67	-1.21
chr3	9608568	9608595	A_55_P1985593	4.06	3.39e-08	0.000302	-483898	0.68	1.03
chr3	9608568	9608595	A_55_P2044232	0.72	1.55e-09	2.75e-05	-725698	0.68	1.07
chr3	30510721	30510800	A_30_P01018556	0.05	3.04e-05	0.0367	284045	-0.51	1.49
chr3	37759090	37759560	A_30_P01022601	-1.16	3.93e-05	0.0426	-679481	-0.78	1.31
chr3	84952029	84952336	A_55_P1972915	-0.94	3.36e-05	0.0387	367580	-0.92	-1.22
chr3	96278708	96278775	A_55_P2109239	1.25	1.65e-06	0.00616	24026	-0.58	-1.16
chr3	96278708	96278775	A_30_P01028899	0.69	5.27e-07	0.00277	637095	-0.58	1.04
chr3	96645773	96645796	A_65_P16483	1.11	1.22e-05	0.022	-224844	0.57	1.05
chr3	96645773	96645796	A_30_P01032924	-0.41	1.02e-05	0.0199	148798	0.57	1.07
chr3	98146939	98146999	A_55_P1969665	12.51	4.31e-06	0.0119	-352097	0.9	-1
chr3	108554667	108554747	A_55_P2161490	0.34	4.35e-07	0.00239	-385477	0.54	1.28
chr3	116845172	116845232	A_52_P419373	-1.65	2.02e-05	0.0284	262224	0.7	-1.1
chr3	127848279	127848324	A_55_P2345726	4.37	3.81e-05	0.0418	-268692	-1.06	1.06
chr3	131172003	131172068	A_55_P1975470	0.14	2.35e-06	0.00779	-19858	-1.06	-1.43
chr3	131172003	131172068	A_55_P2107711	-0.33	2.95e-08	0.00028	604365	-1.06	-1.54
chr3	131172003	131172068	A_55_P2291405	-1.3	2.6e-12	1.16e-07	269122	-1.06	1.07
chr3	137947755	137948072	A_30_P01031712	-0.86	1.01e-06	0.00444	-131647	0.49	-1.27
chr3	138431808	138431930	A_55_P2111192	1.23	6.63e-06	0.0155	272026	0.7	1.12
chr3	141982065	141982139	A_55_P2056241	-4.47	1.49e-05	0.0241	-259224	-0.92	-1.26
chr4	8929340	8929523	A_30_P01024688	3.78	1.02e-05	0.0199	289621	-0.69	-1.05
chr4	14930659	14930675	A_52_P10017	5.39	1.52e-06	0.00583	-353797	1.94	1.12
chr4	33007949	33008067	A_55_P2307496	-3.73	2.81e-05	0.0351	767436	-0.58	1.02
chr4	56804040	56804361	A_30_P01022913	1.43	1.38e-05	0.0235	199268	0.72	-1.21
chr4	58499406	58499934	A_30_P01030634	8.19	1.19e-05	0.0219	-764001	-0.86	1.04
chr4	63497051	63497391	A_52_P221776	0.28	3e-05	0.0366	331315	-0.49	-1.68
chr4	107720069	107720161	A_55_P2046657	1	4.61e-05	0.0465	427680	0.78	-1.04
chr4	120158702	120158840	A_30_P01023166	1.09	4.63e-05	0.0465	18744	-0.71	1.33
chr4	122849821	122849839	A_30_P01033479	1.9	1.66e-05	0.0257	-833717	-0.8	1.16
chr4	129119923	129119970	A_30_P01021759	-0.49	4.56e-05	0.0464	554304	-0.58	1.22
chr4	129122372	129122444	A_30_P01024449	-1.2	2.57e-05	0.0333	-699098	-0.78	-1.18
chr4	129761669	129761707	A_30_P01023762	-3.37	1.51e-05	0.0242	-611858	1.29	-1.13
chr4	133967057	133967130	A_55_P2058497	2.44	2.52e-05	0.033	-931276	-0.61	1.23
chr4	134356194	134356240	A_51_P346893	-1.78	5.09e-05	0.0497	-347	-1.01	1.55
chr4	135751190	135751253	A_51_P265545	-0.46	3.9e-05	0.0424	948185	-1.03	1.14
chr4	135751190	135751253	A_55_P2021530	1.07	1.99e-05	0.0284	534148	-1.03	-1.03
chr4	135751190	135751253	A_55_P2148171	0.41	4e-08	0.000337	380904	-1.03	1.17
chr4	135751190	135751253	A_30_P01030176	0.12	3.21e-09	4.62e-05	-607527	-1.03	-1.22
chr4	136898260	136898357	A_55_P2115916	-0.9	5.11e-05	0.0497	260182	-0.41	-1.06
chr4	139576078	139576119	A_30_P01029873	1.01	2.2e-05	0.0297	469905	-0.59	1.01
chr4	141205077	141205149	A_52_P27103	-0.94	7.49e-06	0.0164	138014	-0.63	-1.08
chr4	141205077	141205149	A_30_P01027509	-2.81	5.1e-06	0.0132	147059	-0.63	1.28
chr5	8849416	8849435	A_66_P120277	-0.92	5.35e-07	0.00279	-631129	-1.05	1.33
chr5	8849416	8849435	A_55_P2158152	-1.95	2.16e-07	0.00147	793945	-1.05	1.11
chr5	15702812	15702887	A_30_P01028883	-0.67	2.78e-05	0.0349	27998	-0.5	-1.09
chr5	15936215	15936445	A_30_P01032182	-4.95	4.3e-06	0.0119	257110	-0.53	1.12
chr5	25530178	25530276	A_55_P2173233	0.11	2.64e-07	0.00162	309889	0.64	-1.01
chr5	30220999	30221013	A_51_P420859	-0.75	1.35e-05	0.0234	-867001	-0.74	1.73
chr5	30946096	30946142	A_55_P2150208	-0.88	3.7e-05	0.0409	-191846	-0.6	1.55
chr5	30946096	30946142	A_55_P2000182	-0.54	3.19e-05	0.0377	-89894	-0.6	1.31
chr5	33512197	33512258	A_55_P2432388	-1.12	3.41e-05	0.039	722277	-0.74	1.25
chr5	34605273	34605299	A_30_P01020659	-1.41	6.22e-06	0.0147	-544585	0.85	-1.39
chr5	35425639	35425928	A_51_P148744	1.04	5.5e-06	0.0139	501865	-0.79	-1.26
chr5	53999504	53999542	A_30_P01030904	0.02	3.32e-05	0.0386	337295	0.47	1.06
chr5	73209699	73210056	A_30_P01018547	-3.58	3.46e-05	0.0392	-171307	0.51	1.1
chr5	73947952	73948033	A_30_P01022875	-1.41	1.44e-06	0.00561	-145831	-0.69	-1.12
chr5	91360082	91360111	A_30_P01021745	-7.39	4.06e-05	0.0429	-773404	-1.2	1.04
chr5	101885271	101885322	A_55_P1985663	-1.13	1.7e-05	0.0262	-184534	-0.71	1.26
chr5	101885271	101885322	A_55_P2099655	-3.69	1.1e-08	0.000126	647302	-0.71	1.01
chr5	107283983	107284342	A_55_P1983544	0.55	1.65e-05	0.0257	-837596	-0.51	1.06
chr5	113174791	113174869	A_66_P100765	1.12	1.05e-05	0.0203	-846092	-0.66	-1.23
chr5	113174791	113174869	A_30_P01025559	-0.68	5.49e-07	0.00283	-335864	-0.66	1.15
chr5	113218951	113219003	A_30_P01032779	0.85	2.75e-05	0.0347	28595	-0.91	-1.24
chr5	114564895	114564918	A_52_P424272	3.99	3.03e-05	0.0367	-768724	-0.8	1.31
chr5	114564895	114564918	A_66_P136032	3.25	2.13e-05	0.0292	864280	-0.8	-1.04
chr5	114564895	114564918	A_55_P2026089	4.89	8.74e-06	0.0184	441971	-0.8	1.15
chr5	114564895	114564918	A_52_P436700	1.48	2.88e-06	0.00921	-105171	-0.8	1.07
chr5	114564895	114564918	A_55_P2098305	2.42	7.31e-08	0.000568	-730798	-0.8	1.16
chr5	114772007	114772042	A_65_P09285	1.15	6.51e-07	0.00319	-50361	0.46	-1.13
chr5	116440453	116440545	A_55_P2152991	-1.17	4.95e-06	0.0131	784472	-0.52	-1.49
chr5	117338254	117338336	A_55_P1971468	-1.3	3.9e-07	0.00219	-47944	-0.62	1.75
chr5	117348297	117348356	A_55_P1971468	-0.86	3.59e-05	0.0403	-37924	-0.53	1.75
chr5	123675373	123675450	A_30_P01028877	0.71	1.6e-05	0.0252	679628	-0.61	-1.01
chr5	124748458	124748484	A_51_P453043	-2.84	1.61e-06	0.00607	-768669	-0.88	-1.24
chr5	134238159	134238293	A_55_P1967504	1.35	8.37e-06	0.0177	-773668	-0.95	-1.22
chr5	136951107	136951157	A_52_P205710	-2.22	4.06e-05	0.0429	250374	0.8	-1.14
chr5	137314633	137314653	A_55_P2129348	2.77	1.68e-05	0.0259	-507298	-1.24	-1.21
chr5	137720760	137720880	A_55_P2030521	-2.01	2.69e-05	0.0341	-918619	-1.34	-1.06
chr5	137720760	137720880	A_51_P494822	0.46	5.5e-06	0.0139	-591293	-1.34	-1.36
chr5	137720760	137720880	A_55_P2090617	1.5	5.35e-06	0.0136	-114451	-1.34	-1.03
chr5	140889863	140889996	A_55_P2041788	-1.09	2.02e-05	0.0284	129759	-0.53	-1.17
chr5	142781490	142781554	A_66_P101108	-2.45	2.06e-05	0.0286	56709	0.63	-1.29
chr5	144263157	144263201	A_55_P2116604	3.79	2.32e-05	0.0308	-772203	-1.26	1.04
chr5	145140652	145140710	A_52_P101399	0.5	2.88e-05	0.0357	404650	-0.3	1.24
chr5	145140652	145140710	A_51_P195374	0.43	1.77e-05	0.0265	875665	-0.3	1.05
chr5	147186801	147186815	A_55_P1978651	-1.06	8.3e-06	0.0177	715889	0.79	1.24
chr5	147302142	147302157	A_51_P418560	-1.27	1.72e-05	0.0263	284827	1.06	-1.01
chr5	147302142	147302157	A_55_P2082779	-1.17	1.86e-11	6.98e-07	467137	1.06	1.09
chr5	148490163	148490220	A_55_P2367141	-1.32	3.11e-08	0.000288	-953265	1.11	-1.19
chr5	149203730	149203758	A_55_P2228710	-1.37	8.01e-06	0.0171	20478	-0.62	1.03
chr6	5052244	5052614	A_55_P2117380	-1.46	6.66e-06	0.0155	-345848	0.76	1.4
chr6	37871889	37871902	A_30_P01031935	1.52	2.18e-05	0.0296	167171	-0.69	1.27
chr6	37871889	37871902	A_30_P01029078	2.2	7.81e-09	9.32e-05	65273	-0.69	-1.48
chr6	37871889	37871902	A_55_P1953361	-1.25	4.3e-11	1.4e-06	-737149	-0.69	-1.24
chr6	37871889	37871902	A_55_P2092282	-1.36	2.39e-12	1.16e-07	-194820	-0.69	-1.01
chr6	37871889	37871902	A_55_P2180521	1.19	2.62e-18	1.83e-13	494471	-0.69	1.04
chr6	38677546	38677568	A_30_P01029078	-0.12	3.9e-05	0.0424	870930	-0.88	-1.48
chr6	39045818	39045859	A_30_P01026793	-1.68	4.55e-05	0.0463	-272213	1.04	1.15
chr6	42324065	42324167	A_55_P2183940	0.26	2.64e-05	0.0338	-912021	-0.62	-1.05
chr6	42324065	42324167	A_55_P2108271	-0.7	2.59e-06	0.00839	709348	-0.62	-1.96
chr6	42324065	42324167	A_55_P2062802	0.83	2.05e-10	5.57e-06	-757350	-0.62	-1.32
chr6	51173330	51173374	A_55_P2123826	-0.72	4.02e-05	0.0428	-263360	-0.39	1.06
chr6	70814206	70814277	A_52_P487599	-0.95	5.01e-05	0.0493	-314325	0.75	1.35
chr6	82723703	82723728	A_30_P01026514	-2.46	1.5e-06	0.00579	100008	-0.5	1.13
chr6	82723703	82723728	A_30_P01033146	-0.91	1.21e-06	0.00497	-99514	-0.5	1.47
chr6	83033203	83033277	A_30_P01026080	-1.08	1.57e-09	2.75e-05	366384	0.68	-1.93
chr6	86003608	86003651	A_30_P01022928	-0.82	3.64e-05	0.0406	-580760	-0.68	-1.56
chr6	88195861	88195903	A_52_P615401	-1.7	4.44e-07	0.00242	-714316	-0.42	-1.04
chr6	90466076	90466144	A_30_P01026651	-2.79	1.65e-05	0.0257	-439857	-0.52	-1.19
chr6	91807529	91807613	A_30_P01032700	0.73	7.21e-06	0.016	-171351	-0.77	1.1
chr6	117835322	117835509	A_55_P2123551	1.42	2.27e-07	0.00149	444505	0.9	1.3
chr6	124910314	124910332	A_55_P1964307	1.46	1.98e-05	0.0283	-25209	-0.48	1.01
chr6	125487640	125487785	A_55_P2098226	-4.59	1.47e-05	0.0241	977101	-0.58	-1
chr6	127472352	127472389	A_30_P01019199	1.86	5.29e-06	0.0135	-967111	1.09	-1.23
chr6	128798266	128798419	A_30_P01033286	0.61	1.3e-05	0.0228	612846	-0.74	-1.32
chr6	136466245	136466353	A_52_P1044964	-0.96	3.14e-05	0.0375	734551	-0.33	1.14
chr6	143051626	143051943	A_51_P500318	-0.43	4.61e-05	0.0465	-781056	0.81	-1.42
chr7	4794116	4794165	A_55_P2167733	0.46	1.2e-07	0.000906	-280570	-0.34	-1.35
chr7	6330359	6330917	A_51_P448091	0.76	1.1e-06	0.00468	-48647	-0.45	1.47
chr7	6731034	6731111	A_55_P2105195	-1.62	5.51e-10	1.33e-05	626351	-0.8	1.24
chr7	13261330	13261366	A_51_P470630	1.32	2.03e-05	0.0284	330391	-0.74	2.28
chr7	16061364	16061545	A_55_P2106106	0.18	2.4e-05	0.0315	-173206	-0.17	1.02
chr7	16886238	16886258	A_55_P2248806	0.9	2.95e-06	0.00934	-78254	-0.62	1.04
chr7	19426196	19426233	A_55_P2047718	-1.33	4.76e-05	0.0475	-564811	-0.56	1.16
chr7	19426196	19426233	A_55_P1982699	-1.31	2.88e-08	0.00028	-695482	-0.56	-1.06
chr7	19747618	19747697	A_55_P1975370	-1.51	2.29e-06	0.00767	58077	-0.69	1.15
chr7	24378623	24378799	A_55_P2086293	-0.53	6.72e-06	0.0155	-232410	0.54	-1.07
chr7	24378623	24378799	A_51_P166728	0.73	1.49e-09	2.75e-05	-714859	0.54	-2.3
chr7	24943385	24943510	A_55_P2010216	0.95	1.84e-05	0.0271	610123	-0.71	2.17
chr7	29172799	29172851	A_51_P462814	-2.07	9.38e-06	0.0192	419138	-0.79	1.02
chr7	34312470	34312729	A_55_P2024874	2.15	1.97e-05	0.0283	-890203	-0.4	1.19
chr7	34912115	34912442	A_55_P2094373	2.76	1.23e-05	0.0221	899806	-0.73	-1.05
chr7	44462533	44462600	A_55_P2070657	1.89	1.74e-05	0.0264	-29355	0.9	-1.37
chr7	44462533	44462600	A_55_P2048441	0.77	4.11e-06	0.0116	63382	0.9	1.17
chr7	44462533	44462600	A_55_P2255196	0.56	3.93e-06	0.0113	-432929	0.9	1.45
chr7	44462533	44462600	A_51_P161890	0.64	2.45e-06	0.00806	-632585	0.9	1.14
chr7	44868061	44868108	A_51_P433733	0.58	2.59e-05	0.0336	-625106	-0.53	-1.2
chr7	44868061	44868108	A_51_P161890	0.54	1.8e-05	0.0268	-227077	-0.53	1.14
chr7	44868061	44868108	A_55_P1984760	5.54	2.99e-06	0.00938	726457	-0.53	1.03
chr7	44868061	44868108	A_51_P480013	1.14	1.29e-06	0.00518	-835395	-0.53	1.18
chr7	44978718	44978779	A_55_P2090142	-2.7	6.1e-07	0.00302	-430752	1.3	-1.23
chr7	46676131	46676210	A_55_P1992762	4.9	1.12e-05	0.021	801936	-0.72	-1.07
chr7	46676131	46676210	A_55_P2074414	-0.83	6.19e-06	0.0147	-146983	-0.72	-1.24
chr7	66474810	66474884	A_52_P87843	1.1	4.01e-05	0.0428	83852	1.06	1.06
chr7	79272929	79272952	A_55_P2167307	0.42	2.94e-05	0.0362	-282731	0.42	1.43
chr7	79272929	79272952	A_30_P01018209	0.42	2.62e-05	0.0336	-242175	0.42	1.19
chr7	79313670	79313689	A_51_P317433	0.88	2.28e-05	0.0304	-499273	-1.1	1.11
chr7	79313670	79313689	A_55_P1982683	1.09	5.94e-06	0.0147	-913470	-1.1	1
chr7	79758130	79758199	A_52_P250034	3.47	9.18e-06	0.019	96548	-1.21	-1.19
chr7	79818369	79818445	A_51_P148355	-1.71	3.91e-05	0.0424	-274183	-0.49	-1.03
chr7	80198960	80199008	A_30_P01018225	0.49	8.23e-07	0.00377	-790821	-0.64	-1.84
chr7	126473044	126473201	A_30_P01022480	-2.03	8.47e-07	0.0038	-979292	0.53	-1.05
chr7	126473044	126473201	A_30_P01033305	-1.96	2.01e-07	0.00138	-759293	0.53	1.04
chr7	126473044	126473201	A_55_P2058591	-0.48	1.93e-08	0.000206	-736119	0.53	-1.74
chr7	126707773	126707831	A_30_P01018988	-0.67	4.24e-05	0.0441	-769733	0.95	-2
chr7	126707773	126707831	A_55_P2058591	-0.89	3.16e-05	0.0376	-501489	0.95	-1.74
chr7	126707773	126707831	A_30_P01033305	-3.76	1.12e-05	0.021	-524663	0.95	1.04
chr7	126707773	126707831	A_30_P01024007	-1.6	1.1e-05	0.0209	447387	0.95	-1.05
chr7	127146808	127146866	A_55_P1971759	-3.6	3.61e-05	0.0405	-272148	-0.58	1.05
chr7	127146808	127146866	A_55_P2056654	-1.29	6.79e-06	0.0155	119008	-0.58	-1.08
chr7	127146808	127146866	A_30_P01028589	-1.11	1.99e-06	0.00696	-545100	-0.58	-1.3
chr7	127296440	127296554	A_55_P2185651	-2.54	2.61e-05	0.0336	721447	1.03	1.1
chr7	127296440	127296554	A_55_P2015267	-0.96	4.85e-08	0.000396	-581945	1.03	-1.17
chr7	127626509	127626609	A_30_P01021213	-5.06	1.38e-05	0.0235	-39727	-0.71	1.02
chr7	127842565	127842677	A_30_P01027047	-2.08	7.96e-06	0.0171	364489	-0.61	-1.68
chr7	127842565	127842677	A_55_P2015267	-0.5	2e-11	6.98e-07	-35822	-0.61	-1.17
chr7	140981872	140982014	A_51_P323518	0.54	3.83e-05	0.042	-445082	0.51	-1.17
chr7	141131915	141132059	A_55_P1960216	-1.15	1.51e-05	0.0242	-338596	-0.82	1.05
chr7	141131915	141132059	A_52_P557059	0.49	8.96e-06	0.0187	627999	-0.82	-1.01
chr7	141177919	141177964	A_51_P263246	-0.92	4.25e-05	0.0441	-903664	-0.82	-1.15
chr7	143376272	143376321	A_55_P2010386	-1.91	7.73e-06	0.0168	356789	-0.66	-1.2
chr7	143460941	143461003	A_30_P01028756	-1.35	1.09e-05	0.0209	164981	-1.11	-1.92
chr8	14996270	14996342	A_55_P2079568	0.52	3.22e-05	0.0378	-441544	0.52	-1.02
chr8	14996270	14996342	A_66_P140098	-1.33	2.11e-05	0.029	250814	0.52	-1.02
chr8	14996270	14996342	A_30_P01031690	-1.08	1.79e-06	0.00644	-596941	0.52	1.34
chr8	14996270	14996342	A_30_P01020622	0.75	1.08e-06	0.00466	-587126	0.52	1.33
chr8	25556140	25556158	A_51_P176387	-1.94	3.19e-06	0.00975	-466099	0.96	1.29
chr8	32882591	32882877	A_66_P112508	-0.32	2.01e-05	0.0284	-689915	-0.72	1.39
chr8	70596149	70596229	A_52_P575078	-1.57	1.44e-05	0.024	-808253	-0.74	1.01
chr8	70596149	70596229	A_66_P108815	-1.97	3.17e-06	0.00975	-997938	-0.74	1.07
chr8	70596149	70596229	A_51_P399985	-1.98	5.77e-07	0.00288	-764330	-0.74	-1.04
chr8	70596149	70596229	A_51_P296057	-0.81	7.5e-10	1.67e-05	264357	-0.74	1.04
chr8	84066424	84066531	A_55_P2007022	0.28	7.91e-06	0.017	342944	0.49	1.03
chr8	84184124	84184152	A_55_P1966878	-0.44	4.86e-05	0.0482	-772457	0.57	1.06
chr8	84699417	84699459	A_30_P01030317	-2.68	3.63e-08	0.000317	-284160	0.79	-1.13
chr8	85380601	85380645	A_51_P286321	7.37	2.78e-05	0.0349	350473	0.7	-1.01
chr8	105457482	105457536	A_30_P01018450	-1.05	1.44e-05	0.024	-172183	0.75	1.27
chr8	106511249	106511274	A_55_P2102265	1.49	1.76e-05	0.0265	-372003	0.74	1.06
chr8	107265993	107266126	A_55_P2102260	-2.69	9.92e-06	0.0196	384480	0.83	1.74
chr8	116904897	116904928	A_30_P01028695	-1.77	2.26e-06	0.00764	-310854	0.65	-1.12
chr8	119763168	119763197	A_30_P01027822	-0.94	1.69e-06	0.00621	-676714	-0.69	1.14
chr8	119763168	119763197	A_30_P01023631	-0.4	1.68e-06	0.00621	-636900	-0.69	-1.76
chr8	120343695	120343721	A_51_P196444	2.2	5.02e-05	0.0493	-775071	1.13	1.09
chr8	120343695	120343721	A_30_P01020645	-1.35	3.86e-08	0.000332	-130305	1.13	1.1
chr8	122349967	122350041	A_55_P2032955	1.73	1.14e-05	0.0212	-269466	0.74	1.22
chr8	123716146	123716226	A_55_P2009588	2.72	3.34e-05	0.0387	611082	-0.89	1.02
chr8	124344920	124345151	A_51_P349662	-1.52	1.25e-05	0.0223	348267	-0.64	1.18
chr8	127458846	127458994	A_30_P01022806	-1.48	4.05e-05	0.0429	644246	-0.7	1.12
chr9	14350764	14350889	A_55_P2083197	-2.42	1.4e-05	0.0236	730955	0.43	1.09
chr9	20878741	20878758	A_52_P613241	1	4.61e-05	0.0465	-149087	-0.59	-1.1
chr9	21038618	21038683	A_55_P2256148	1.46	6.13e-06	0.0147	-916619	-0.88	1.32
chr9	25251675	25251773	A_30_P01033614	0.27	2.2e-05	0.0297	749167	-0.59	-1.07
chr9	36767319	36767515	A_66_P119457	0.31	2.13e-06	0.00734	-618083	-0.44	-1.36
chr9	36767319	36767515	A_55_P2069632	0.34	3.48e-07	0.00203	-979493	-0.44	-1.3
chr9	36767319	36767515	A_52_P27190	0.17	3.32e-08	0.000301	-892947	-0.44	-1.89
chr9	37554157	37554343	A_51_P438990	-0.41	1.75e-05	0.0265	-970261	0.52	-1.77
chr9	37554157	37554343	A_30_P01023434	-1.88	3.02e-07	0.0018	850401	0.52	-1.04
chr9	43959664	43959851	A_30_P01017609	-1.13	1.9e-05	0.0277	20235	-0.62	1.03
chr9	43959664	43959851	A_30_P01017780	-1.09	2.35e-07	0.00149	-158376	-0.62	-1.02
chr9	44233547	44233557	A_51_P285206	2.04	1.1e-08	0.000126	-752530	2.03	1.05
chr9	44249895	44249936	A_30_P01020190	2.14	7.79e-06	0.0169	131735	-1.77	1.12
chr9	54752512	54752563	A_55_P2120354	4.94	4.49e-05	0.0459	207075	-0.61	1.12
chr9	57941645	57941764	A_52_P158438	1.5	3.38e-05	0.0389	757298	-0.14	1.05
chr9	58765179	58765214	A_30_P01023771	-0.57	1.31e-09	2.57e-05	412920	0.79	-1.81
chr9	75294193	75294304	A_30_P01021117	-1.43	6.15e-06	0.0147	-191519	-0.51	1.21
chr9	78188957	78188977	A_30_P01028123	-0.33	1.56e-05	0.0247	-77070	-0.87	1.4
chr9	96982077	96982100	A_55_P2065501	-1.04	3.03e-06	0.00944	510919	-0.68	1.03
chr9	108464057	108464155	A_51_P148675	-0.47	2.9e-05	0.0358	257838	-0.71	-1.5
chrX	12086659	12086760	A_55_P2385148	0.79	1.71e-05	0.0262	-734672	0.93	1.3
chrX	12286156	12286186	A_55_P1982532	-0.89	2.98e-08	0.00028	372116	0.91	1.24
