# Supplementary material for: Methylene-tetrahydrofolate reductase contributes to allergic airway disease
Source: PLoS One. 2018 Jan 12;13(1):e0190916. doi: 10.1371/journal.pone.0190916 (PMC5766142; doi:10.1371/journal.pone.0190916)
Supplement: S6 Table — (XLSX) [file pone.0190916.s013.xlsx]

## Sheet: Sheet1
Supplemental Table S6: Pathways of Significant Methylation-Expression Correlations within 1Mb
Ingenuity Canonical Pathways	-log(p-value)	Ratio	z-score	Molecules
IL-22 Signaling	2.64	0.125	NaN	SOCS3,MAPK11,STAT5B
RhoA Signaling	2.62	0.0492	-1.633	MYLPF,GNA12,SEPT10,PIKFYVE,CDC42EP3,MYL10
Role of JAK family kinases in IL-6-type Cytokine Signaling	2.59	0.12	NaN	SOCS3,MAPK11,STAT5B
Antioxidant Action of Vitamin C	2.31	0.0505	0.447	PLCB2,MAPK11,PLA2G7,NFKBIE,STAT5B
IL-9 Signaling	2.21	0.0882	NaN	IL9R,SOCS3,STAT5B
Sulfite Oxidation IV	1.96	1	NaN	SUOX
Glucocorticoid Receptor Signaling	1.93	0.0291	NaN	CD3D,MAPK11,NFKBIE,STAT5B,ICAM1,POU2F2,TAF5L,GTF2H1
Signaling by Rho Family GTPases	1.81	0.0299	-1.633	MYLPF,WASF3,GNA12,SEPT10,PIKFYVE,CDC42EP3,MYL10
Spliceosomal Cycle	1.66	0.5	NaN	U2AF2
Role of JAK1 and JAK3 in Î³c Cytokine Signaling	1.49	0.0476	NaN	IL9R,SOCS3,STAT5B
Thyronamine and Iodothyronamine Metabolism	1.48	0.333	NaN	DIO1
Thyroid Hormone Metabolism I (via Deiodination)	1.48	0.333	NaN	DIO1
Fatty Acid Î²-oxidation III (Unsaturated, Odd Number)	1.48	0.333	NaN	EHHADH
Type I Diabetes Mellitus Signaling	1.47	0.0364	NaN	SOCS3,CD3D,MAPK11,NFKBIE
CD40 Signaling	1.45	0.0462	NaN	MAPK11,NFKBIE,ICAM1
D-myo-inositol (1,4,5)-Trisphosphate Biosynthesis	1.45	0.0741	NaN	PLCB2,PIKFYVE
Erythropoietin Signaling	1.42	0.0448	NaN	SOCS3,NFKBIE,STAT5B
IL-10 Signaling	1.4	0.0441	NaN	SOCS3,MAPK11,NFKBIE
Growth Hormone Signaling	1.39	0.0435	NaN	SOCS3,IGFBP3,STAT5B
GÎ±12/13 Signaling	1.39	0.0342	NaN	MYLPF,GNA12,NFKBIE,MYL10
Endothelin-1 Signaling	1.37	0.0291	-1	PLCB2,GNA12,CASQ1,MAPK11,PLA2G7
Pentose Phosphate Pathway (Oxidative Branch)	1.36	0.25	NaN	PGLS
4-1BB Signaling in T Lymphocytes	1.34	0.0645	NaN	MAPK11,NFKBIE
TREM1 Signaling	1.31	0.0405	NaN	NLRP4,STAT5B,ICAM1
