# Supplementary material for: Methylene-tetrahydrofolate reductase contributes to allergic airway disease
Source: PLoS One. 2018 Jan 12;13(1):e0190916. doi: 10.1371/journal.pone.0190916 (PMC5766142; doi:10.1371/journal.pone.0190916)
Supplement: S7 Table — (XLSX) [file pone.0190916.s014.xlsx]

## Sheet: Sheet1
Supplemental Table S7: Pyrosequencing Primers
Gene	Forward	Reverse	Sequence
Fcer1g	ATGTTTAAGTTATAGATTTAGGGAGTATT	AACTCAAAATCCTAAAATTATTACATATCT	AGGGAGTATTTTTAGTAATATTTAG
Rasgrp4	GAAGAAGGGATTTTTGGAGATG	CCCCTCCACTACTACTATCAATCA	GGATTTTTGGAGATGGT
Tle4	AGTTTTAATAATATTGGTAGGGTTATTGT	ACAAAAATACAACCACATTATATCATAATA	ATTGTGATGGATTTTGTAG
Bold lettering - Biotinylated Primer
